# Supplementary material for: Significant Sex Differences in the Efficacy of the CSF1R Inhibitor-PLX5622 on Rat Brain Microglia Elimination
Source: Pharmaceuticals (Basel). 2022 May 2;15(5):569. doi: 10.3390/ph15050569 (PMC9145577; doi:10.3390/ph15050569)
Supplement: Supplementary file 1 [file pharmaceuticals-15-00569-s001.zip]

Archive with 1 entries (1 files):
- pharmaceuticals-1682130-supplementary.pdf
